# Supplementary material for: Molecular Analysis of Prognosis and Immune Infiltration of Ovarian Cancer Based on Homeobox D Genes
Source: Comput Math Methods Med. 2022 Sep 29;2022:3268386. doi: 10.1155/2022/3268386 (PMC9537619; doi:10.1155/2022/3268386)
Supplement: Supplementary 2 — Table S1: patient characteristics in TCGA for OC. [file 3268386.f2.txt]

Table S1. Patient characteristics in TCGA for OC.
Characteristic	levels	Overall
n		379
FIGO stage, n (%)	Stage I	1 (0.3%)
	Stage II	23 (6.1%)
	Stage III	295 (78.5%)
	Stage IV	57 (15.2%)
Primary therapy outcome, n (%)	PD	27 (8.8%)
	SD	22 (7.1%)
	PR	43 (14%)
	CR	216 (70.1%)
Race, n (%)	Asian	12 (3.3%)
	Black or African American	25 (6.8%)
	White	328 (89.9%)
Age, n (%)	<=60	208 (54.9%)
	>60	171 (45.1%)
Histologic grade, n (%)	G1	1 (0.3%)
	G2	45 (12.2%)
	G3	322 (87.3%)
	G4	1 (0.3%)
Anatomic neoplasm subdivision, n (%)	Unilateral	102 (28.6%)
	Bilateral	255 (71.4%)
Venous invasion, n (%)	No	41 (39%)
	Yes	64 (61%)
Lymphatic invasion, n (%)	No	48 (32.2%)
	Yes	101 (67.8%)
Tumor residual, n (%)	NRD	67 (20%)
	RD	268 (80%)
Tumor status, n (%)	Tumor free	72 (21.4%)
	With tumor	265 (78.6%)
Age, median (IQR)		59 (51, 68)
