# Supplementary material for: Molecular Analysis of Prognosis and Immune Infiltration of Ovarian Cancer Based on Homeobox D Genes
Source: Comput Math Methods Med. 2022 Sep 29;2022:3268386. doi: 10.1155/2022/3268386 (PMC9537619; doi:10.1155/2022/3268386)
Supplement: Supplementary 3 — Table S2: correlation of HOXD genes with clinical characteristics of OC patients. [file 3268386.f3.txt]

Table S2. Correlation of HOXDs genes with clinical characteristics of OC patients.
HOXD1
Characteristic	Low expression of HOXD1	High expression of HOXD1	p value	statistic	method
n	189	190
FIGO stage, n (%)			0.004		Fisher.test
Stage I	0 (0%)	1 (0.3%)
Stage II	4 (1.1%)	19 (5.1%)
Stage III	153 (40.7%)	142 (37.8%)
Stage IV	31 (8.2%)	26 (6.9%)
Primary therapy outcome, n (%)			0.679	1.51	Chisq.test
PD	12 (3.9%)	15 (4.9%)
SD	13 (4.2%)	9 (2.9%)
PR	23 (7.5%)	20 (6.5%)
CR	104 (33.8%)	112 (36.4%)
Race, n (%)			0.831	0.37	Chisq.test
Asian	6 (1.6%)	6 (1.6%)
Black or African American	11 (3%)	14 (3.8%)
White	165 (45.2%)	163 (44.7%)
Age, n (%)			0.8	0.06	Chisq.test
<=60	102 (26.9%)	106 (28%)
>60	87 (23%)	84 (22.2%)
Histologic grade, n (%)			0.203		Fisher.test
G1	1 (0.3%)	0 (0%)
G2	18 (4.9%)	27 (7.3%)
G3	164 (44.4%)	158 (42.8%)
G4	1 (0.3%)	0 (0%)
Anatomic neoplasm subdivision, n (%)			0.651	0.2	Chisq.test
Unilateral	47 (13.2%)	55 (15.4%)
Bilateral	126 (35.3%)	129 (36.1%)
Venous invasion, n (%)			0.747	0.1	Chisq.test
No	19 (18.1%)	22 (21%)
Yes	33 (31.4%)	31 (29.5%)
Lymphatic invasion, n (%)			1	0	Chisq.test
No	24 (16.1%)	24 (16.1%)
Yes	52 (34.9%)	49 (32.9%)
Tumor residual, n (%)			0.891	0.02	Chisq.test
NRD	34 (10.1%)	33 (9.9%)
RD	131 (39.1%)	137 (40.9%)
Tumor status, n (%)			0.377	0.78	Chisq.test
Tumor free	41 (12.2%)	31 (9.2%)
With tumor	133 (39.5%)	132 (39.2%)
Age, median (IQR)	59 (51, 68)	58 (51, 67.75)	0.66	18424	Wilcoxon
HOXD3
Characteristic	Low expression of HOXD3	High expression of HOXD3	p value	statistic	method
n	189	190
FIGO stage, n (%)			0.002		Fisher.test
Stage I	0 (0%)	1 (0.3%)
Stage II	4 (1.1%)	19 (5.1%)
Stage III	158 (42%)	137 (36.4%)
Stage IV	26 (6.9%)	31 (8.2%)
Primary therapy outcome, n (%)			0.111	6	Chisq.test
PD	14 (4.5%)	13 (4.2%)
SD	11 (3.6%)	11 (3.6%)
PR	28 (9.1%)	15 (4.9%)
CR	97 (31.5%)	119 (38.6%)
Race, n (%)			0.506	1.36	Chisq.test
Asian	4 (1.1%)	8 (2.2%)
Black or African American	12 (3.3%)	13 (3.6%)
White	165 (45.2%)	163 (44.7%)
Age, n (%)			0.281	1.16	Chisq.test
<=60	98 (25.9%)	110 (29%)
>60	91 (24%)	80 (21.1%)
Histologic grade, n (%)			0.039		Fisher.test
G1	0 (0%)	1 (0.3%)
G2	16 (4.3%)	29 (7.9%)
G3	168 (45.5%)	154 (41.7%)
G4	1 (0.3%)	0 (0%)
Anatomic neoplasm subdivision, n (%)			0.393	0.73	Chisq.test
Unilateral	47 (13.2%)	55 (15.4%)
Bilateral	132 (37%)	123 (34.5%)
Venous invasion, n (%)			0.633	0.23	Chisq.test
No	19 (18.1%)	22 (21%)
Yes	34 (32.4%)	30 (28.6%)
Lymphatic invasion, n (%)			0.905	0.01	Chisq.test
No	23 (15.4%)	25 (16.8%)
Yes	51 (34.2%)	50 (33.6%)
Tumor residual, n (%)			0.848	0.04	Chisq.test
NRD	33 (9.9%)	34 (10.1%)
RD	138 (41.2%)	130 (38.8%)
Tumor status, n (%)			0.328	0.96	Chisq.test
Tumor free	33 (9.8%)	39 (11.6%)
With tumor	141 (41.8%)	124 (36.8%)
Age, median (IQR)	60 (51, 70)	58 (51, 68)	0.362	18927.5	Wilcoxon
HOXD4
Characteristic	Low expression of HOXD4	High expression of HOXD4	p value	statistic	method
n	189	190
FIGO stage, n (%)			0.005		Fisher.test
Stage I	0 (0%)	1 (0.3%)
Stage II	4 (1.1%)	19 (5.1%)
Stage III	153 (40.7%)	142 (37.8%)
Stage IV	30 (8%)	27 (7.2%)
Primary therapy outcome, n (%)			0.247	4.14	Chisq.test
PD	15 (4.9%)	12 (3.9%)
SD	12 (3.9%)	10 (3.2%)
PR	26 (8.4%)	17 (5.5%)
CR	98 (31.8%)	118 (38.3%)
Race, n (%)			0.859	0.3	Chisq.test
Asian	6 (1.6%)	6 (1.6%)
Black or African American	11 (3%)	14 (3.8%)
White	163 (44.7%)	165 (45.2%)
Age, n (%)			0.383	0.76	Chisq.test
<=60	99 (26.1%)	109 (28.8%)
>60	90 (23.7%)	81 (21.4%)
Histologic grade, n (%)			0.205		Fisher.test
G1	1 (0.3%)	0 (0%)
G2	18 (4.9%)	27 (7.3%)
G3	162 (43.9%)	160 (43.4%)
G4	1 (0.3%)	0 (0%)
Anatomic neoplasm subdivision, n (%)			0.059	3.58	Chisq.test
Unilateral	42 (11.8%)	60 (16.8%)
Bilateral	135 (37.8%)	120 (33.6%)
Venous invasion, n (%)			0.696	0.15	Chisq.test
No	20 (19%)	21 (20%)
Yes	35 (33.3%)	29 (27.6%)
Lymphatic invasion, n (%)			1	0	Chisq.test
No	24 (16.1%)	24 (16.1%)
Yes	51 (34.2%)	50 (33.6%)
Tumor residual, n (%)			0.722	0.13	Chisq.test
NRD	32 (9.6%)	35 (10.4%)
RD	137 (40.9%)	131 (39.1%)
Tumor status, n (%)			0.477	0.51	Chisq.test
Tumor free	34 (10.1%)	38 (11.3%)
With tumor	140 (41.5%)	125 (37.1%)
Age, median (IQR)	60 (51, 70)	58 (50, 67)	0.198	19328	Wilcoxon
HOXD8
Characteristic	Low expression of HOXD8	High expression of HOXD8	p value	statistic	method
n	189	190
FIGO stage, n (%)			0.002		Fisher.test
Stage I	0 (0%)	1 (0.3%)
Stage II	4 (1.1%)	19 (5.1%)
Stage III	151 (40.2%)	144 (38.3%)
Stage IV	33 (8.8%)	24 (6.4%)
Primary therapy outcome, n (%)			0.285	3.79	Chisq.test
PD	17 (5.5%)	10 (3.2%)
SD	11 (3.6%)	11 (3.6%)
PR	26 (8.4%)	17 (5.5%)
CR	104 (33.8%)	112 (36.4%)
Race, n (%)			0.182	3.41	Chisq.test
Asian	3 (0.8%)	9 (2.5%)
Black or African American	14 (3.8%)	11 (3%)
White	166 (45.5%)	162 (44.4%)
Age, n (%)			0.567	0.33	Chisq.test
<=60	107 (28.2%)	101 (26.6%)
>60	82 (21.6%)	89 (23.5%)
Histologic grade, n (%)			0.104		Fisher.test
G1	0 (0%)	1 (0.3%)
G2	17 (4.6%)	28 (7.6%)
G3	164 (44.4%)	158 (42.8%)
G4	1 (0.3%)	0 (0%)
Anatomic neoplasm subdivision, n (%)			0.581	0.31	Chisq.test
Unilateral	54 (15.1%)	48 (13.4%)
Bilateral	125 (35%)	130 (36.4%)
Venous invasion, n (%)			0.938	0.01	Chisq.test
No	21 (20%)	20 (19%)
Yes	31 (29.5%)	33 (31.4%)
Lymphatic invasion, n (%)			0.351	0.87	Chisq.test
No	27 (18.1%)	21 (14.1%)
Yes	47 (31.5%)	54 (36.2%)
Tumor residual, n (%)			0.978	0	Chisq.test
NRD	34 (10.1%)	33 (9.9%)
RD	139 (41.5%)	129 (38.5%)
Tumor status, n (%)			0.275	1.19	Chisq.test
Tumor free	33 (9.8%)	39 (11.6%)
With tumor	143 (42.4%)	122 (36.2%)
Age, median (IQR)	59 (51, 68)	59 (51, 68)	0.989	17940	Wilcoxon
HOXD9
Characteristic	Low expression of HOXD9	High expression of HOXD9	p value	statistic	method
n	189	190
FIGO stage, n (%)			0.017		Fisher.test
Stage I	0 (0%)	1 (0.3%)
Stage II	5 (1.3%)	18 (4.8%)
Stage III	151 (40.2%)	144 (38.3%)
Stage IV	31 (8.2%)	26 (6.9%)
Primary therapy outcome, n (%)			0.048	7.93	Chisq.test
PD	18 (5.8%)	9 (2.9%)
SD	13 (4.2%)	9 (2.9%)
PR	27 (8.8%)	16 (5.2%)
CR	99 (32.1%)	117 (38%)
Race, n (%)			0.492	1.42	Chisq.test
Asian	5 (1.4%)	7 (1.9%)
Black or African American	15 (4.1%)	10 (2.7%)
White	161 (44.1%)	167 (45.8%)
Age, n (%)			0.567	0.33	Chisq.test
<=60	107 (28.2%)	101 (26.6%)
>60	82 (21.6%)	89 (23.5%)
Histologic grade, n (%)			0.323		Fisher.test
G1	0 (0%)	1 (0.3%)
G2	19 (5.1%)	26 (7%)
G3	162 (43.9%)	160 (43.4%)
G4	1 (0.3%)	0 (0%)
Anatomic neoplasm subdivision, n (%)			0.907	0.01	Chisq.test
Unilateral	51 (14.3%)	51 (14.3%)
Bilateral	124 (34.7%)	131 (36.7%)
Venous invasion, n (%)			0.922	0.01	Chisq.test
No	18 (17.1%)	23 (21.9%)
Yes	30 (28.6%)	34 (32.4%)
Lymphatic invasion, n (%)			1	0	Chisq.test
No	22 (14.8%)	26 (17.4%)
Yes	45 (30.2%)	56 (37.6%)
Tumor residual, n (%)			0.494	0.47	Chisq.test
NRD	32 (9.6%)	35 (10.4%)
RD	143 (42.7%)	125 (37.3%)
Tumor status, n (%)			0.003	8.6	Chisq.test
Tumor free	25 (7.4%)	47 (13.9%)
With tumor	146 (43.3%)	119 (35.3%)
Age, median (IQR)	59 (50, 67)	59 (51, 68)	0.493	17223.5	Wilcoxon
HOXD10
Characteristic	Low expression of HOXD10	High expression of HOXD10	p value	statistic	method
n	189	190
FIGO stage, n (%)			0.111		Fisher.test
Stage I	1 (0.3%)	0 (0%)
Stage II	7 (1.9%)	16 (4.3%)
Stage III	147 (39.1%)	148 (39.4%)
Stage IV	32 (8.5%)	25 (6.6%)
Primary therapy outcome, n (%)			0.338	3.37	Chisq.test
PD	16 (5.2%)	11 (3.6%)
SD	8 (2.6%)	14 (4.5%)
PR	25 (8.1%)	18 (5.8%)
CR	112 (36.4%)	104 (33.8%)
Race, n (%)			0.433	1.67	Chisq.test
Asian	4 (1.1%)	8 (2.2%)
Black or African American	14 (3.8%)	11 (3%)
White	162 (44.4%)	166 (45.5%)
Age, n (%)			0.162	1.96	Chisq.test
<=60	111 (29.3%)	97 (25.6%)
>60	78 (20.6%)	93 (24.5%)
Histologic grade, n (%)			0.322		Fisher.test
G1	0 (0%)	1 (0.3%)
G2	19 (5.1%)	26 (7%)
G3	163 (44.2%)	159 (43.1%)
G4	1 (0.3%)	0 (0%)
Anatomic neoplasm subdivision, n (%)			0.028	4.81	Chisq.test
Unilateral	41 (11.5%)	61 (17.1%)
Bilateral	137 (38.4%)	118 (33.1%)
Venous invasion, n (%)			1	0	Chisq.test
No	17 (16.2%)	24 (22.9%)
Yes	26 (24.8%)	38 (36.2%)
Lymphatic invasion, n (%)			0.976	0	Chisq.test
No	21 (14.1%)	27 (18.1%)
Yes	46 (30.9%)	55 (36.9%)
Tumor residual, n (%)			0.119	2.43	Chisq.test
NRD	28 (8.4%)	39 (11.6%)
RD	143 (42.7%)	125 (37.3%)
Tumor status, n (%)			1	0	Chisq.test
Tumor free	37 (11%)	35 (10.4%)
With tumor	138 (40.9%)	127 (37.7%)
Age, median (IQR)	58 (50, 68)	60 (51, 68)	0.144	16397.5	Wilcoxon
HOXD11
Characteristic	Low expression of HOXD11	High expression of HOXD11	p value	statistic	method
n	189	190
FIGO stage, n (%)			0.076		Fisher.test
Stage I	0 (0%)	1 (0.3%)
Stage II	9 (2.4%)	14 (3.7%)
Stage III	144 (38.3%)	151 (40.2%)
Stage IV	36 (9.6%)	21 (5.6%)
Primary therapy outcome, n (%)			0.263	3.98	Chisq.test
PD	11 (3.6%)	16 (5.2%)
SD	10 (3.2%)	12 (3.9%)
PR	18 (5.8%)	25 (8.1%)
CR	118 (38.3%)	98 (31.8%)
Race, n (%)			0.826	0.38	Chisq.test
Asian	5 (1.4%)	7 (1.9%)
Black or African American	12 (3.3%)	13 (3.6%)
White	165 (45.2%)	163 (44.7%)
Age, n (%)			0.233	1.42	Chisq.test
<=60	110 (29%)	98 (25.9%)
>60	79 (20.8%)	92 (24.3%)
Histologic grade, n (%)			0.285		Fisher.test
G1	1 (0.3%)	0 (0%)
G2	26 (7%)	19 (5.1%)
G3	158 (42.8%)	164 (44.4%)
G4	1 (0.3%)	0 (0%)
Anatomic neoplasm subdivision, n (%)			0.828	0.05	Chisq.test
Unilateral	50 (14%)	52 (14.6%)
Bilateral	130 (36.4%)	125 (35%)
Venous invasion, n (%)			0.906	0.01	Chisq.test
No	25 (23.8%)	16 (15.2%)
Yes	37 (35.2%)	27 (25.7%)
Lymphatic invasion, n (%)			1	0	Chisq.test
No	27 (18.1%)	21 (14.1%)
Yes	58 (38.9%)	43 (28.9%)
Tumor residual, n (%)			0.428	0.63	Chisq.test
NRD	38 (11.3%)	29 (8.7%)
RD	135 (40.3%)	133 (39.7%)
Tumor status, n (%)			0.5	0.46	Chisq.test
Tumor free	40 (11.9%)	32 (9.5%)
With tumor	133 (39.5%)	132 (39.2%)
Age, median (IQR)	57 (50, 66)	60 (51, 70)	0.032	15674	Wilcoxon
HOXD13
Characteristic	Low expression of HOXD13	High expression of HOXD13	p value	statistic	method
n	189	190
FIGO stage, n (%)			0.005		Fisher.test
Stage I	0 (0%)	1 (0.3%)
Stage II	5 (1.3%)	18 (4.8%)
Stage III	149 (39.6%)	146 (38.8%)
Stage IV	35 (9.3%)	22 (5.9%)
Primary therapy outcome, n (%)			0.856	0.77	Chisq.test
PD	14 (4.5%)	13 (4.2%)
SD	11 (3.6%)	11 (3.6%)
PR	19 (6.2%)	24 (7.8%)
CR	111 (36%)	105 (34.1%)
Race, n (%)			0.406	1.8	Chisq.test
Asian	4 (1.1%)	8 (2.2%)
Black or African American	11 (3%)	14 (3.8%)
White	167 (45.8%)	161 (44.1%)
Age, n (%)			0.567	0.33	Chisq.test
<=60	107 (28.2%)	101 (26.6%)
>60	82 (21.6%)	89 (23.5%)
Histologic grade, n (%)			0.362		Fisher.test
G1	1 (0.3%)	0 (0%)
G2	25 (6.8%)	20 (5.4%)
G3	155 (42%)	167 (45.3%)
G4	1 (0.3%)	0 (0%)
Anatomic neoplasm subdivision, n (%)			0.987	0	Chisq.test
Unilateral	50 (14%)	52 (14.6%)
Bilateral	127 (35.6%)	128 (35.9%)
Venous invasion, n (%)			0.301	1.07	Chisq.test
No	18 (17.1%)	23 (21.9%)
Yes	36 (34.3%)	28 (26.7%)
Lymphatic invasion, n (%)			0.203	1.62	Chisq.test
No	21 (14.1%)	27 (18.1%)
Yes	57 (38.3%)	44 (29.5%)
Tumor residual, n (%)			0.494	0.47	Chisq.test
NRD	32 (9.6%)	35 (10.4%)
RD	143 (42.7%)	125 (37.3%)
Tumor status, n (%)			1	0	Chisq.test
Tumor free	36 (10.7%)	36 (10.7%)
With tumor	133 (39.5%)	132 (39.2%)
Age, median (IQR)	58 (50, 66)	59 (51, 70)	0.194	16568.5	Wilcoxon
